# Supplementary material for: CDR-H3 loop ensemble in solution – conformational selection upon antibody binding
Source: MAbs. 2019 Jun 9;11(6):1077–88. doi: 10.1080/19420862.2019.1618676 (PMC6748594; doi:10.1080/19420862.2019.1618676)
Supplement: Supplemental Material [file kmab-11-06-1618676-s001.zip]

Archive with 3 entries (2 files):
- Supplementary information/
- Supplementary information/SI.docx
- Supplementary information/SI_Figure_S3.tif
